# Supplementary material for: YhjC is a novel transcriptional regulator required for Shigella flexneri virulence
Source: Virulence. 2021 Jun 21;12(1):1661–71. doi: 10.1080/21505594.2021.1936767 (PMC8218686; doi:10.1080/21505594.2021.1936767)
Supplement: Supplemental Material [file KVIR_A_1936767_SM1984.zip]

Archive with 5 entries (4 files):
- supplementary/
- supplementary/Figure S1.tiff
- supplementary/Figure S2.tif
- supplementary/Figure S3.tif
- supplementary/Supplementary Materials_revised-5.21clean.docx
